# Supplementary material for: Fe-C Micro-Electrolysis of HMX: Performance Optimization, Degradation Mechanisms, and Toxicity Evolution Revealed by Toxicogenomics-Based Assay
Source: Toxics. 2026 May 31;14(6):484. doi: 10.3390/toxics14060484 (PMC13306800; doi:10.3390/toxics14060484)
Supplement: Supplementary file 1 [file toxics-14-00484-s001.zip]

Archive with 1 entries (1 files):
- toxics-4295366-supplementary.pdf
